# Supplementary material for: Genome Wide Analysis of Inbred Mouse Lines Identifies a Locus Containing Ppar-γ as Contributing to Enhanced Malaria Survival
Source: PLoS One. 2010 May 28;5(5):e10903. doi: 10.1371/journal.pone.0010903 (PMC2878346; doi:10.1371/journal.pone.0010903)
Supplement: Table S1 — Summary of phenotypes and statistics. The mouse strains were grouped according to their ancestry [62]. The average and standard deviation for survival, terminal parasitemia and terminal body temperature are indicated for all mice of a strain combined as well as divided by sex. The number of mice (N) analyzed per experiment is indicated. Strains that showed statistically significant differences by un-paired students t-test are colored in red. The relative luciferase expression in various organs (brain, spleen, lung and liver) and the total luciferase expression of the sum of organs are shown for each strain but not divided by sex due to the small numbers of mice analyzed by strain. Correlations for the various mouse strains between different traits were calculated in Prism and correlations in green are statistically significant. (0.04 MB XLS) [file pone.0010903.s002.xls]

## Sheet: Sheet1
	average ± stdev
											% luciferase expression in						survival
strain	survival	females	N	males	N	terminal temperature	females	N	males	N	brain	spleen	lung	liver	total luciferase expression of organs	N	terminal body temperature
Group 1, Bagg albino derivates															xE+09		Pearson r	R square	number of xy pairs
A/J	7.1±0.6	6.8±0.6	4	7.1±0.0	3	26.5±2.7	27.2±0.6	4	26.0±4.4	3	3.1±1.	14.3±9.7	60.3±15.4	22.4±6.1	3.8±0.7	4	-0.178	0.0317	7
AKR/J	10.8±0.7	11.0±0.0	4	10.5±1.0	4	35.1±1.7	35.2±1.0	4	34.9±2.4	4	4.6±5.	10.4±2.9	43.4±9.4	41.6±8.5	1.4±0.8	7	0.5902	0.3484	8
BALB/cByJ	9.1±1.6	9.3±1.5	4	9.0±2.0	4	32.4±2.2	32.3±0.6	4	32.5±3.3	4						0	-0.6674	0.4454	8
C3H/HeJ	6.3±0.7	6.0±0.8	4	6.5±0.6	4	28.5±3.3	28.4±4.8	4	28.5±1.6	4	3.5±0.4	32.9±6.8	44.6±5.8	19.0±4.8	5.0±0.5	4	-0.8456	0.715	8
CBA/J	8.4±1.4	8.5±1.0	4	8.3±1.0	4	28.5±3.8	24.2	2	30.6±2.3	4	1.8±0.5	10.9±5.7	70.7±10.3	16.7±4.7	3.0±1.5	3	-0.1779	0.03166	6
CE/J	6.9±1.3	6.8±1.5	4	7.0±1.2	4	34.4±4.3	35.4±1.1	4	32.5±5.5	4	4.4	14.6	53.2	27.8	2.5	2	-0.6108	0.3731	7
LG/J	6.5±0.5	6.8±0.5	4	6.0±0.0	4	34.25±2.1	33.8±2.9	4	34.8±1.2	4	2.3	12.5	53.9	31.4	1	2	-0.5003	0.2503	8
MRL/MPJ	9.1±2.1	10.8±0.5	4	7.5±1.7	4	33.6±3.2	31.2±1.9	4	36.1±2.3	4	2.1	4.9	53.7	39.3	5.9	2	-0.8337	0.695	8
PL/J	7±0	7.0±0.0	3	7.0±0.0	3	30.5±1.8	29.2±0.8	3	31.8±1.7	3	2.4±0.6	11.9±1.2	57.5±8.0	28.2±7.4	3.3±1.2	4	nd	nd	nd
Group 2, Swiss mice
BUB/BnJ	6.4±1.2	6.5±1.0	4	6.3±1.5	4	28.1±2.7	26.2	2	30	2	4.5±2.9	15.1±11.1	57.6±8.5	22.1±6.2	3.0±2.0	4	nd	nd	nd
FVB/NJ	6.4±0.5	6.5±0.6	4	6.3±0.5	4	31.0±4.2	29.8±4.3	4	32.1±4.3	4						0	-0.9061	0.821	8
MA/MyJ	6.4±0.5	6.3±0.5	4	6.5±0.6	4	31.9±1	32.4±1.2	3	31.4±0.6	3						0	-0.4766	0.2271	6
NOD/LtJ	9.5±0.9	10.0±0.0	4	9.0±1.2	4	28.6±3.2	26.7±1.3	4	32.4	2	9.0±2.9	10.4±2.2	61.3±8.5	19.3±5.0	0.9±0.2	5	nd	nd	nd
RIIIS/J	6.0±0.0	6	2	6.0±0.0	4	28.6±1.6	29.5	2	28.1±1.2	4	5	18.7	56.2	20.1	0.8	2	nd	nd	nd
SJL/J	6.4±0.5	6.5±0.6	4	6.5±0.5	4	31.3±3.3	29.1±4.1	3	32.9±1.5	4	3.1±1.1	17.3±6.6	38.1±6.7	41.5±11.3	3.5±1.7	3	-0.3194	0.102	7
SWR/J	11.1±0.6	10.8±0.5	4	11.5±0.6	4	27.2±2.4	28.4±2.4	4	25.7±1.4	3	4.5±1.5	19.5±9.2	45.3±19.8	30.8±21.5	0.8±1.0	4	-0.9393	0.8823	7
Group 3, Japanese and New Zealand strains
KK/HlJ	9.3±0.9	9.3±0.0	4	9.4±0.4	4	30.3±3.0	29.7±1.3	4	31.0±4.2	4	4.7±3.8	17.4±1.3	43.3±13	34.6±14.3	2.8±0.9	4	0.7517	0.565	8
NON/LtJ	10.3±1.4	9.5±1.7	4	11.0±0.0	4	32.3±1.8	32.7±2.6	3	31.9±1.4	4	2.5±0.9	12.9±2.3	42.8±5.4	41.9±5.1	3.3±0.3	3	-0.7431	0.5522	7
NZO/HLLTJ	15±3.7	15.0±4.0	4	15.0±4.0	4	33.8±1.6	32.6±0.8	4	35.3±0.8	3	4.9±5.7	14.9±12.7	19.4±9.1	60.9±4.4	5.3±1.3	4	-0.2307	0.05324	7
NZW/LacJ	7.8±1.9	7.8±2.1	4	7.8±2.1	4	31±3.9	30.6±3.5	4	31.4±4.8	4	3.4	18.5	52.7	25.4	3.3	2	-0.2454	0.06023	8
Group 4, C57/58 strains
C57BL/6J	6.9±0.4	7.0±0.0	4	6.8±0.5	4	30.7±3.5	32.7±2.8	4	27.5±2.7	3	3.8±1.3	20.6±5.9	44.0±11.4	31.5±7.8	1.4±0.2	4	-0.1954	0.0382	8
C57BR/cdJ	10.4±1.8	9.8±2.5	4	11.0±0.0	4	29.7±2.5	30.6±3.3	4	28.9±1.0	4	3.1	5.5	73.2	18.2	13.2	2	-0.7704	0.5935	8
C58/J	14±0.	14.0±0.0	4	14.0±0.0	4	34.1±0.6	34.2±0.8	4	34.0±0.4	4	2.6±1.3	9.2±4.0	38.8±15.0	49.4±18.4	12.9±8.7	4	nd	nd	nd
Group 5, Castle’s mice
129S1/SvImJ	10.6±0.7	11.0±0.0	4	10.3±1.0	4	29.5±2.3	29.0±1.5	4	29.9±3.0	4	3.4±2.0	19.8±5.7	46.0±13.2	30.8±11.3	5.2±2.3	4	-0.1285	0.01652	8
BTBR_T+_tf/J	12±1.3	11.8±1.9	4	12.3±0.5	4	30.4±1.6	30.3±0.9	4	30.6±2.2	4	4.3±4.9	6.1±2.9	71.6±8.1	18.0±3.4	6.0±2.1	4	0.09143	0.008359	8
Group 6, C.C. Little’s DBA and related strains
DBA/2J	13.3±0.9	13.8±0.5	4	12.8±1.0	4	26.3±2.4	26.8±1.7	3	25.9±3.0	4	5.7±1.7	8.9±5.5	67.8±12.6	17.6±8.2	5.7±2.4	4	0.464	0.2153	7
I/LnJ	5.7±0.8	5.7±0.6	3	5.8±1.0	4	29.5±4.1	27.6±5.2	3	31.4±2.2	3	3.4±1.2	37.1±5.9	31.9±6.8	27.7±8.8	4.2±0.9	3	-0.8889	0.7901	6
P/J	8.8±1.6	8.1±1.4	4	9.4±0.7	4	30.8±4.9	29.6±3.3	4	32.1±6.3	4	4.9	16	57.7	21.4	2.3	2	-0.2454	0.002583	8
SM/J	6.8±0.5	6.8±0.5	4	6.5±0.5	4	34.4±3.8	33.2±4.6	4	35.6±3.0	4	1.7±1.6	35.6±12.8	41.5±11.6	21.2±5.2	1.1±0.8	4	-0.3903	0.1523	8
Group 7, Wild-derived strains
CZECHII/EiJ	6.2±0.5	6.5	2	6.0±0.0	3	28.8±5.6	36.3	1	26.3±3.0	3	3.5±1.1	26.3±1.7	47.1±1.8	23.1±0.9	2.5±0.01	3	nd	nd	nd
PERA/EiJ	10±1.3	10.3±1.5	4	9.8±1.3	4	34.7±1.4	34.6±1.5	4	34.9±1.6	4	7.7±7.8	22.4±3.2	50.4±3.7	19.6±0.9	0.3±0.4	3	0.5407	0.2924	8
WSB/EiJ	16.9±1.0	16.0±0.0	4	17.8±0.5	4	30.2±6.9	34.9±1.7	3	26.6±7.4	4	2.4±1.0	14.7±9.7	40.9±4.9	42.0±13.4	6.3±2.1	4	-0.8616	0.7424	7
total mice	9.0±3.1	9.6±2.1	122	9.3±1.8	125	31.0±3.8	30.4±3.8	112	30.7±4.7	116					3.8±3.5	100	-0.03838	0.001473	228
	Ststistical differences between females and males						student T test alpha between 0.05 and 0.01										significant correlation alpha=0.05
							student T test alpha <0.01
